# Supplementary material for: Trans Expertise and the Revision and Translation of ICD-11: An Analysis of Available French Data from a Trans Perspective
Source: Int J Environ Res Public Health. 2022 Sep 22;19(19):11983. doi: 10.3390/ijerph191911983 (PMC9564459; doi:10.3390/ijerph191911983)
Supplement: Supplementary file 1 [file ijerph-19-11983-s001.zip]

Archive with 1 entries (1 files):
- ijerph-1884021-supplementary.pdf
